# Supplementary material for: PBPK‐Led Assessment of Antimalarial Drug Concentrations in Breastmilk: A Strategy for Optimal Use of Prediction Methods to Guide Decision Making in an Understudied Population
Source: CPT Pharmacometrics Syst Pharmacol. 2025 Feb 11;14(4):738–50. doi: 10.1002/psp4.13311 (PMC12001273; doi:10.1002/psp4.13311)
Supplement: Supplementary file 1 — Data S1. Supporting Information Data S2. Lua script: Lactation log transformed distribution model base. Data S3. Lua script: Lactation phase distribution model acid base neutral. Data S4. Lua script: Lactation log transformed distribution model acid. [file PSP4-14-738-s001.zip]

Archive with 4 entries (4 files):
- psp413311-sup-0001-DataS1.docx
- psp413311-sup-0002-DataS2.lua
- psp413311-sup-0003-DataS3.lua
- psp413311-sup-0004-DataS4.lua
