# Supplementary material for: PBPK‐Led Assessment of Antimalarial Drug Concentrations in Breastmilk: A Strategy for Optimal Use of Prediction Methods to Guide Decision Making in an Understudied Population
Source: CPT Pharmacometrics Syst Pharmacol. 2025 Feb 11;14(4):738–50. doi: 10.1002/psp4.13311 (PMC12001273; doi:10.1002/psp4.13311)
Supplement: Supplementary file 1 — Data S1. Supporting Information Data S2. Lua script: Lactation log transformed distribution model base. Data S3. Lua script: Lactation phase distribution model acid base neutral. Data S4. Lua script: Lactation log transformed distribution model acid. [file PSP4-14-738-s001.zip › psp413311-sup-0003-DataS3.lua]

----Phase distribution lactation model (Fleishaker, 1987, Atkinson & Begg, 1990)
----Acidic, Basic or neutral drugs

function defineMPratio ()
 
LogDow = ---users to add drug LogD at milk pH-- can be calculated from Log P using the Simcyp prediction toolbox
P_Milk = 10^(1.29 *LogDow - 0.88)
 
 pHpl = 7.4
 pHmk = sc:getIndivMilkpH()
 fv_fat = sc:getIndivMilkFat()
 
 fuPl = sc:getIndivfuPlasma()
 fuSkimMk = sc:getIndivfuSkimmedMilk()
 
 funionPl = sc:getPlasmafnion()
 funionMk = sc:getMilkfnion()
 
 SW_ratio = 1 / (1 + fv_fat * (fuSkimMk * P_Milk - 1)) 
 
 MPratio = fuPl * funionPl / (fuSkimMk * funionMk * SW_ratio)
 
 return MPratio
end
