# Supplementary material for: PBPK‐Led Assessment of Antimalarial Drug Concentrations in Breastmilk: A Strategy for Optimal Use of Prediction Methods to Guide Decision Making in an Understudied Population
Source: CPT Pharmacometrics Syst Pharmacol. 2025 Feb 11;14(4):738–50. doi: 10.1002/psp4.13311 (PMC12001273; doi:10.1002/psp4.13311)
Supplement: Supplementary file 1 — Data S1. Supporting Information Data S2. Lua script: Lactation log transformed distribution model base. Data S3. Lua script: Lactation phase distribution model acid base neutral. Data S4. Lua script: Lactation log transformed distribution model acid. [file PSP4-14-738-s001.zip › psp413311-sup-0004-DataS4.lua]

----Log-transformed distribution lactation model
----Acidic Drugs
----Atkinson & Begg, 1988, Atkinson & Begg, 1990

function defineMPratio ()

LogDow = ---users to add drug LogD at milk pH-- can be calculated from Log P using the Simcyp prediction toolbox
P_Milk = 10^( 1.29 *LogDow - 0.88)

pHp =7.4
pHm =  sc:getIndivMilkpH()
fv_fat = sc:getIndivMilkFat()
fv_water = 1- fv_fat


fup = sc:getIndivfuPlasma()
fum = sc:getIndivfuSkimmedMilk()

funionPl = sc:getPlasmafnion()
funionMk = sc:getMilkfnion()

MuPu = funionPl/funionMk

K = (fv_water/fum)+ fv_fat* P_Milk

   MPratio = 10^((-0.405 + 9.36*math.log(MuPu) - 0.69*math.log(fupl) - 1.54*math.log(K))/2.303)
   
   return MPratio
end
